# Supplementary material for: The Impact of Repeated Attachment Priming on Paranoia, Mood and Help-Seeking Intentions in an Analogue Sample
Source: Brain Sci. 2021 Sep 22;11(10):1257. doi: 10.3390/brainsci11101257 (PMC8533775; doi:10.3390/brainsci11101257)
Supplement: Supplementary file 1 [file brainsci-11-01257-s001.zip]

Archive with 1 entries (1 files):
- brainsci-1332503-supplementary.pdf
